# Supplementary material for: Metatranscriptomic Comparison of Viromes in Endemic and Introduced Passerines in New Zealand
Source: Viruses. 2022 Jun 23;14(7):1364. doi: 10.3390/v14071364 (PMC9321414; doi:10.3390/v14071364)
Supplement: Supplementary file 1 [file viruses-14-01364-s001.zip]

Archive with 3 entries (3 files):
- French.Table S1.xlsx
- French.Table S2.xlsx
- French.Table S3.xlsx
