# Supplementary material for: Metatranscriptomic Comparison of Viromes in Endemic and Introduced Passerines in New Zealand
Source: Viruses. 2022 Jun 23;14(7):1364. doi: 10.3390/v14071364 (PMC9321414; doi:10.3390/v14071364)
Supplement: Supplementary file 1 [file viruses-14-01364-s001.zip › French.Table S2.xlsx]

## Sheet: Sheet1
Viral family/clade	Gene	Alignment algorithm	TrimAl settings	Alignment length (amino acids)	Number of sequences	% Pairwise Identity
Adenoviridae	DNA polymerase gene	E-IN-SI	Automated	773	77	54.2
Astroviridae	RNA polymerase gene	L-IN-SI	-gt 0.9 -cons 20	759	65	22.7
Bastrovirus	RNA polymerase gene	E-IN-SI	Automated	1305	33	32.2
Caliciviridae	Non-structural polyprotein	L-IN-SI	-gt 0.9 -cons 20	1088	81	22.8
Hepeviridae	Non-structural polyprotein	E-IN-SI	-gt 0.9 -cons 20	840	49	34.9
Herpesviridae	Capsid gene	E-IN-SI	-gt 0.9 -cons 20	1279	73	37.3
Picornaviridae	RNA dependant RNA polymerase gene	L-IN-SI	-gt 0.9 -cons 20	2139	237	19.9
Reoviridae	RNA dependant RNA polymerase gene	L-IN-SI	Automated	684	185	23.2
